# Supplementary material for: Nanodroplet-Based Reagent Delivery into Water-in-Fluorinated-Oil Droplets
Source: Biosensors (Basel). 2023 Jul 28;13(8):768. doi: 10.3390/bios13080768 (PMC10452409; doi:10.3390/bios13080768)
Supplement: Supplementary file 1 [file biosensors-13-00768-s001.zip]

Archive with 1 entries (1 files):
- biosensors-2461289-SI.pdf
